# Supplementary material for: The functional microbiome of arthropods
Source: PLoS One. 2017 May 5;12(5):e0176573. doi: 10.1371/journal.pone.0176573 (PMC5419562; doi:10.1371/journal.pone.0176573)
Supplement: S2 Table — Such taxad are thus excluded from S1 Table and Figs 1–4 and, generally, are not abundant in the microbiomes; their colour code is the same as that used in S1 Table. The last column on the right reports the presence of MQ. (XLSX) [file pone.0176573.s003.xlsx]

## Sheet: Hoja1
		arthropode organism
		Isopod Armadillidium	Moth Heliothis larvae	Chironomid egg/larvae	Anopheles glands	locust starvation	notes
	reference	[30]	[85]	[86]	[87]	[88]
class, order	genus/taxon
delta	Desulfoluna						MQ
	Desulfopila						MQ
	Desulforhopalus						MQ
	Desulfofaba						MQ
	Desulfofrigus						MQ
	Desulfomicrobium						MQ
	Bilophila						MQ
	Maribius						MQ
	Syntrophus						MQ
	Corallococcus						MQ
	Desulfonema						MQ
	Nannocystineae						MQ
	gut cluster						MQ
	Desulfomonile						MQ
	Desulfatiferula						MQ
	Desulfonauticus						MQ
alpha
Rhizobiales	Afifella						MQ
	Paenochrobactrum
	Sneathiella
	Anderseniella
	Azorhizobium
	Chelativorans
	Nitratireductor
	Cohaesibacter
	Maritalea
	Kiloniella
	Kordiimonas
		Camelimonas
		Rhizomicrobium
		Bauldia
					Agromonas
Rhodobacterales	Tabrizicola
	Agaricicola
	Stappia
	Stakelama
	Pelagicola/Pelagibaca
	Sphingosinicella
	Nautella
	Silicibacter
	Shimia
	Pseudoruegeria
	Filomicrobium
	Citreicella
	Sediminimonas
	Tropicimonas
	Gaetbulicola
	Thalassococcus
	Oceanicaulis
		Ahrensia
	Hirschia	Hirschia
	Roseobacter clade uncul.
Rhodospirillales	Constrictibacter
	Candidatus Alysiosphaera
	Humitalea
	Telmatospirillum
Sphingmonadales	Zymomonas
		Sandaracinobacter
Rickettsiales	Neorickettsia
	Orientia
	Rickettsiales SM2D12
	Candidates Midichloriaceae
		Caedibacter
		Candidatus Hepatincola
Pelagibacterales	Sar116 clade
Magnetococcales	Magnetococcus uncul.
alpha unclassified		Candidatus Alysiosphaera
gamma	Proteus
	Methylococcus
	Bibersteinia
	Oleibacter
	Kistimonas
	Pseudohaliea
	Thiohalocapsa
	Ishikawaella
	Plesiomonas
	Congregibacter
	Nitrococcus
	Lamprocystis
	Methylobacter
	Thorsellia
	Nevskiales various
	Ewigella
	Balneatrix
	Teredinibacter						MQ
	Marinimicrobium
	Legionellales, various
	Cycloclasticus
	Allomonas
	Spongiibacter
	Endozoicomonas
	Listonella
	Marinicella
	Ferrimonas
	Agarivorams
	Gallibacterium
	Silanimonas
	Budvicula
	Buttiauxella
	Serpens
	Terrahaemophilus
	Marinobacterium
	Kangiella
	Glaciecola
	Budvicia
	Thiocystis						MQ
				Thioflavicoccus			MQ
				Tolumonas	Bermanella
					Samsonia
					Salicola
						Photorhabdus
beta	Piscinibacter
	Vitreoscilla
	Simonsella
	Eikenella
	Rhodocyclus						MQ
	Castellaniella
			Roseateles
				Propionivibrio
				Urubuerella
					Pusillimonas
